# Supplementary material for: Reconstruction of the Major Maternal and Paternal Lineages in the Feral New Zealand Kaimanawa Horses
Source: Animals (Basel). 2022 Dec 12;12(24):3508. doi: 10.3390/ani12243508 (PMC9774138; doi:10.3390/ani12243508)
Supplement: Supplementary file 1 [file animals-12-03508-s001.zip]

Archive with 2 entries (2 files):
- animals-1984019-Supplementary Tables.xlsx
- animals-1984019-Supplementary.pdf
